# Supplementary material for: Toward literature-based feature selection for diagnostic classification: a meta-analysis of resting-state fMRI in depression
Source: Front Hum Neurosci. 2014 Sep 10;8:692. doi: 10.3389/fnhum.2014.00692 (PMC4159995; doi:10.3389/fnhum.2014.00692)
Supplement: Supplementary file 1 [file DataSheet1.ZIP]

Archive with 2 entries (2 files):
- Output_GrA_ALE_C05_1.nii
- Output_GrB_ALE_C05_1.nii
